# Supplementary material for: Metabolic and Signaling Dysregulation in a Cellular Model of Hepatic Insulin Resistance
Source: Curr Issues Mol Biol. 2026 Jul 17;48(7):729. doi: 10.3390/cimb48070729 (PMC13408292; doi:10.3390/cimb48070729)
Supplement: Supplementary file 1 [file cimb-48-00729-s001.zip]

Archive with 1 entries (1 files):
- cimb-4400365-supplementary.pdf
